# Supplementary material for: BPEI-Based N-Doped Carbon Dots with Sensitive and Selective Cu2+ Ion-Sensing Ability
Source: Micromachines (Basel). 2025 Nov 13;16(11):1275. doi: 10.3390/mi16111275 (PMC12654544; doi:10.3390/mi16111275)
Supplement: Supplementary file 1 [file micromachines-16-01275-s001.zip]

Archive with 1 entries (1 files):
- micromachines-3965663-supplementary.pdf
